# Supplementary material for: Differential Responses to Sigma-1 or Sigma-2 Receptor Ablation in Adiposity, Fat Oxidation, and Sexual Dimorphism
Source: Int J Mol Sci. 2022 Sep 16;23(18):10846. doi: 10.3390/ijms231810846 (PMC9506228; doi:10.3390/ijms231810846)
Supplement: Supplementary file 1 [file ijms-23-10846-s001.zip]

Archive with 1 entries (1 files):
- ijms-1901885-supplementary.pdf
